# Supplementary material for: Introduction to Treating Patients Exposed to Chemical, Biological, Radiological, and Nuclear (CBRN) Threats: A Military Medical Case-Based Curriculum
Source: MedEdPORTAL. 2024 Sep 13;20:11433. doi: 10.15766/mep_2374-8265.11433 (PMC11393073; doi:10.15766/mep_2374-8265.11433)
Supplement: Supplementary file 1 — Session One Lecture.pptxSupplemental Resources for Session One.docxCBRN Patient Worksheet.docxPatient Worksheet Video - Introduction to CBRN Patient.mp4Patient Worksheet Video - CBRN Corpsman Response.mp4Patient Worksheet Video - Physician Assessment.mp4Check on Knowledge Form.docxCBRN Patient Worksheet - Facilitator Version.docxFacilitator Guide.docxStudent Survey.docxSupplemental Resources for Session Two.docx [file mep_2374-8265.11433-s001.zip]

Archive with 12 entries (12 files):
- A. Session One Lecture.pptx
- C. CBRN Patient Worksheet.docx
- D. Patient Worksheet Video - Introduction to CBRN Patient.mp4
- E. Patient Worksheet Video - CBRN Corpsman Response.mp4
- F. Patient Worksheet Video - Physician Assessment.mp4
- G. Check on Knowledge Form.docx
- H. CBRN Patient Worksheet - Facilitator Version.docx
- J. Student Survey.docx
- K. Supplemental Resources for Session Two.docx
- I. Facilitator Guide.docx
- B. Supplemental Resources for Session One.docx
- _Educational Summary Report_11433.pdf
